# Supplementary material for: Salmonella Typhimurium PagP- and UgtL-dependent resistance to antimicrobial peptides contributes to the gut colonization
Source: PLoS One. 2017 Dec 21;12(12):e0190095. doi: 10.1371/journal.pone.0190095 (PMC5739500; doi:10.1371/journal.pone.0190095)
Supplement: S1 Table — (XLSX) [file pone.0190095.s004.xlsx]

## Sheet: Sheet2
	S1 Table. A list of primers used in this study
	S. Tm knockouts primer	Primer name	Sequence (5'-3')
	taget gene
	pmrA	pmrA-red-FW	ATGATATTCTGCAACCGTGCAGGAGACTAAGCGAATGAAGGTGTAGGCTGGAGCTGCTTC
		pmrA-red-RV	GAAGGGTCATCGCTCTTCGCTGAAAACGCATCAGGCTCACCATATGAATATCCTCCTTAG
		pmrA-FW	GGCGTACAAACGACGTATTACCAGG
		pmrA-RV	GGCGAAGGGTCATCGCTCTTCGCTG
	pagP	pagP-red-FW	GGTTAATGTTGTTATTATCACAGTCGAATTTTTGAACGGTGTGTAGGCTGGAGCTGCTTC
		pagP-red-RV	TAAGACTTTTTAATTCACAACTGAAGCATACCCTTCCCCACATATGAATATCCTCCTTAG
		pagP-FW	TCCCCTGTCTTATCGACACCCAGAG
		pagP-RV	ATTCACAACTGAAGCATACCCTTCC
	ugtL	ugtL-red-FW	ATAGCCATTATTCAGTAAGACCGCAGGTTGCAGCGGCGGACATATGAATATCCTCCTTAG
		ugtL-red-RV	TTGGGCGATAAAATTATAAAAACCTGCGAGGAGGCTCAAAGTGTAGGCTGGAGCTGCTTC
		ugtL-FW	ACGGCTTTGTTTCCAGTTGG
		ugtL-RV	TAAGACCGCAGGTTGCAGCG
	ssaV	ssaV-red-FW	ATTATATCGTTTGTCACTCACAATCAGCACATCACGGCTGGTGTAGGCTGGAGCTGCTTC
		ssaV-red-RV	TCTGCGTCTTATGACGAGACGACAGCGCAGTATAGGTCCCCATATGAATATCCTCCTTAG
		ssaV-FW	TTCTGGAGTCGCAATGCGTTCATGG
		ssaV-RV	CGGATATTTCAGCCTCAGACGTTGC
	spiB	spiB-red-FW	CTCAGTAGTAAATAATGGCATATCTCATGGTTAATCCAAAGTGTAGGCTGGAGCTGCTTC
		spiB-red-RV	CTAATGGATAGTTAATCAAAGTATCATAATGTTTAATCGTCATATGAATATCCTCCTTAG
		spiB-FW	AGGTAAACAAATCCACTCGC
		spiB-RV	CCGTTGTTCTCTTCTAACTG
	Complementation plasmid primer	Primer name	Sequence (5'-3')
	target gene
	pagP	PropagP-EcoRV-FW	CCCGATATCATAATAAGCAGAGCCAGACC
		pagP-SalI-RV	AAAGTCGACACAACTGAAGCATACCCTTC
	ugtL	ProugtL-EcoRV-FW	CCCGATATCCTGGAATAGGTGGTATTCGA
		ugtL-SalI-RV	AAAGTCGACAAGACCGCAGGTTGCAGCGG
	Host gene primer	Primer name	Sequence (5'-3')
	target gene
	TNF-α	TNF-alpha-FW	CATCTTCTCAAAATTCGAGTGACAA
		TNF-alpha-RV	TGGGAGTAGACAAGGTACAACCC
	IL-6	IL-6-FW	GAGGATACCACTCCCAACAGACC
		IL-6-RV	AAGTGCATCATCGTTGTTCAT
	Kc	Kc-FW	TGCACCCAAACCGAAGTCAT
		Kc-R	TTGTCAGAAGCCAGCGTTCAC
	Mip2	Mip2-FW	AGTGAACTGCGCTGTCAATGC
		Mip2-RV	AGGCAAACTTTTTGACCGCC
	RegIIIβ	RegIIIbeta-FW	ATGCTGCTCTCCTGCCTGATG
		RegIIIbeta-RV	CTAATGCGTGCGGAGGGTATATTC
	GAPDH	GAPDH-FW	GGCTGCCCAGAACATCATCCCTGCAT
		GAPDH-RV	ACGTCAGATCCACGACGGACACATTGG
